# Supplementary material for: Alveolar repair following LPS-induced injury requires cell-ECM interactions
Source: JCI Insight. 2023 Jul 24;8(14):e167211. doi: 10.1172/jci.insight.167211 (PMC10443799; doi:10.1172/jci.insight.167211)
Supplement: Supporting data values [file jciinsight-8-167211-s063.xlsx]

## Sheet: Fig 1B
D21 MLI
	Means for each mouse
	control	B1KO
	28.8295	38.205
	27.3251	52.9088
	31.3896	36.0404
	29.6604	41.3425
	30.6325	39.2441
	24.1742	33.1758
	27.4992

## Sheet: Fig 1C
BAL protein
	no LPS			D3			D7			D21
	control	B1KO		control	B1KO		control	B1KO		control	B1KO
	0.215	0.767		0.745	1.627		0.639	1.929		0.431	1.799
	0.277	0.499		0.092	1.181		0.559	0.409		1.477	2.098
	0.149	0.422		0.161	1.643		0.748	0.946		0.429	2.156
	0.224	0.167		1.25	1.128		0.317	1.684		1.469	0.577
	0.152	0.183		0.087	1.018		0.57	3.433		0.631	0.38
	0.258	0.34		0.745	3.239		0.411	3.82		0.666	0.851
	0.154			0.4	1.491		0.234	0.548		0.566	0.751
				0.24			0.116	0.71		0.487	1.01
				1.207			0.651	1.352		2.021	0.703
				1.187			0.473	0.716		0.906
				1.39			1.327	1.855		0.502
				0.3				3.508		0.61
										0.37
										1.444

## Sheet: Fig1D
BAL total cell count
		no LPS			D3			D7			D21
		control	B1KO		control	B1KO		control	B1KO		control	B1KO
		61789	153000		178000	240000		44000	500900		68571	313636
		65637	114000		168000	252000		72000	375800		58461	156000
		46898	85600		159000	250000		52300	142800		61818	233333
		51300	80400		158000	188000		57500	1200000		91176	76667
		51216	124000		317000	270000		79200	1310000		25000	101731
		53460	112000		211000	292000		57500	636000		31111	126500
		48067.5			305000	228000		55100	195700		46718	189844
					135000	324000		45700	899000		46718	166346
					117000	215000		39300	254000		47353
					222000			53400	180900		31625
								85600	966900		28750
								58100	826000		40588
								46400			77778
								80300			50312
								37000
								60500
								40500
								42800
								50400

## Sheet: Fig 2C
D21 SPC/ field
	control	B1KO
	51.6	53.8
	51.5	103.5
	49	93.2
	68.4	85
	37.2	55.1
	36	82
	55.4	48.6
	52.8	76

## Sheet: Fig 2D
D21 hopx per field
	control	B1KO
	42	23.6
	53	19
	36	18
	34.2	18
	59.5	24
	44	26

## Sheet: Fig 3A
SPC/ total # cells
	no LPS			D3			D7			D21
	control	B1KO		control	B1KO		control	B1KO		control	B1KO
	17.3303	21.9003		21.0195	19.3056		23.4147	40.1351		29.279	29.6438
	13.1103	19.3536		20.6538	17.3325		21.8887	33.1739		22.7044	66.893
	15.9649	24.4924		20.2199	17.4167		25.6184	36.3101		23.0054	47.3501
	17.9878	16.1937		17.7243	17.9363		23.2871	29.9226		22.4026	31.3213
	14.2988	18.346		22.4755	20.974		25.2052	29.2714		16.6517	37.5391
	13.9683	18.5245		19.8159	19.5136		17.3752	28.6548		18.5654	59.7115
	19.371				33.709		21.9251	29.9544		25.7227	32.5713
								32.4381		24.1829	47.6345

## Sheet: Fig 3B
SPC+Ki67+/ total SPC+ cells
	no LPS			D3			D7			D21
	control	B1KO		control	B1KO		control	B1KO		control	B1KO
	1.9	3.59		3.58744	7.24346		11.1111	12.1739		0.775194	3.71747
	0.75	2.82		1.84843	3.41113		3.29861	4.98783		0.194175	1.35266
	1.3	2.41		1.82232	8.02139		7	13.3504		2.04082	4.50644
	1.52	2.9		2.10526	3.1457		3.47222	5.95533		0.584795	0.823529
	1.298	3.5		2.27704	5.13699		5.11883	9.96979		2.15054	1.8018
	0.692	2.4		2.68199	4.78955		6.00522	6.37959		1.38889	1.82927
	2.2			2.80172	2.8436		5.09709	13.1213		1.08303	5.14403
					1.70828			12.585		0.189394	3.42105

## Sheet: Fig 4B
BrdU+Ki67+/ total SPC+ cells
	no LPS			LPS			Bay 11-7082			Bay 11-7082 + LPS
	control	B1KO		control	B1KO		control	B1KO		control	B1KO
	3.85	7.51		3.03	25.5		0.47	5.78		0.38	7.08
	1.11	4.6		4.83	3.54		1.16	2.02		0.82	0.89
	5.7	8.87		4.5	5.49		8	1.72		1.4	1.89
	1.47	5.9		3.13	15.8		0.57	4.49		3.69	3.7
	1.26	5.38		2.86	14.23		1.26	5.65		2.92	6.44
	0.57	4.55		3.53	12.8		4.7	8.68		0.59	7.05
	2.69	9.03		0.97	16.32
	2.76	5.4			11.83

## Sheet: Fig 6C
D7 AT2 area
SPC+ CD68-
	control	B1KO
	38.9621	66.7135
	48.0889	76.29
	45.9896	78.6107
	54.0171	60.9349
	46.3918	69.5122
	47.52	65.3461

## Sheet: Fig 6D
D7 AT2 roundness		Means for each mouse
SPC+ CD68-		control	B1KO
		0.634608	0.747744
		0.698643	0.717172
		0.652075	0.79962
		0.7199	0.75312
		0.655592	0.759635
		0.69588	0.78916

[truncated: 15 more sheets: Fig 6F, Fig 6G, Fig 7A, Fig 7B, Fig 7C, Fig 9F, Fig 10B, Supp Fig 1A, Supp Fig 1B, Supp Fig 1D, Supp Fig 1F, Supp Fig 5B, Supp Fig 6C, Supp Fig 9B, Supp Fig 11B]
